# Supplementary material for: A Series of PSMA-Targeted Near-Infrared Fluorescent Imaging Agents
Source: Biomolecules. 2022 Mar 5;12(3):405. doi: 10.3390/biom12030405 (PMC8946146; doi:10.3390/biom12030405)
Supplement: Supplementary file 1 [file biomolecules-12-00405-s001.zip]

Archive with 1 entries (1 files):
- biomolecules-1571483-supplementary.pdf
